# Supplementary material for: Fine-tuning FAM161A gene augmentation therapy to restore retinal function
Source: EMBO Mol Med. 2024 Mar 19;16(4):805–22. doi: 10.1038/s44321-024-00053-x (PMC11018783; doi:10.1038/s44321-024-00053-x)
Supplement: Supplementary file 2 — Source Data Fig. 1 [file 44321_2024_53_MOESM2_ESM.zip]

Archive with 29 entries (23 files):
- Figure 1/1A/
- Figure 1/1A/ARPE19 CENTRIN.tif
- Figure 1/1A/ARPE19 dapi.tif
- Figure 1/1A/ARPE19 FAM161A.tif
- Figure 1/1A/ARPE19+HL dapi.tif
- Figure 1/1A/ARPE19+HL FAM161A.tif
- Figure 1/1A/ARPE19+HS dapi.tif
- Figure 1/1A/ARPE19+HS FAM161A.tif
- Figure 1/1B/
- Figure 1/1B/Western 661W FAM161A.tif
- Figure 1/1B/Western 661W GADPH.tif
- Figure 1/1B/Western ARPE19 FAM161A.tif
- Figure 1/1B/Western ARPE19 GAPDH.tif
- Figure 1/1C/
- Figure 1/1C/HL Ac-TUB.tif
- Figure 1/1C/HL dapi.tif
- Figure 1/1C/HL FAM161A.tif
- Figure 1/1C/HS Ac-TUB.tif
- Figure 1/1C/HS dapi.tif
- Figure 1/1C/HS FAM161A.tif
- Figure 1/1E/
- Figure 1/1E/DAPI.tif
- Figure 1/1E/GFP.tif
- Figure 1/1F/
- Figure 1/1F/DAPI.tif
- Figure 1/1F/GFP.tif
- Figure 1/1G/
- Figure 1/1G/DAPI.tif
- Figure 1/1G/GFP.tif
