# Supplementary material for: Fine-tuning FAM161A gene augmentation therapy to restore retinal function
Source: EMBO Mol Med. 2024 Mar 19;16(4):805–22. doi: 10.1038/s44321-024-00053-x (PMC11018783; doi:10.1038/s44321-024-00053-x)
Supplement: Supplementary file 3 — Source Data Fig. 2 [file 44321_2024_53_MOESM3_ESM.zip]

Archive with 23 entries (14 files):
- Figure 2/2A_B_C_D/
- Figure 2/2A_B_C_D/Numerical data A_B_C_D.xlsx
- Figure 2/2E/
- Figure 2/2E/FAM161A.tif
- Figure 2/2F/
- Figure 2/2F/FAM161A.tif
- Figure 2/2G/
- Figure 2/2G/DAPI.tif
- Figure 2/2G/FAM161A.tif
- Figure 2/2H/
- Figure 2/2H/DAPI.tif
- Figure 2/2H/FAM161A.tif
- Figure 2/2I/
- Figure 2/2I/DAPI.tif
- Figure 2/2I/FAM161A.tif
- Figure 2/2J_K/
- Figure 2/2J_K/J DAPI.tif
- Figure 2/2J_K/K FAM161A.tif
- Figure 2/2L_M/
- Figure 2/2L_M/L DAPI.tif
- Figure 2/2L_M/M FAM161A.tif
- Figure 2/2N/
- Figure 2/2N/Numerical data 2N.xlsx
