# Supplementary material for: Fine-tuning FAM161A gene augmentation therapy to restore retinal function
Source: EMBO Mol Med. 2024 Mar 19;16(4):805–22. doi: 10.1038/s44321-024-00053-x (PMC11018783; doi:10.1038/s44321-024-00053-x)
Supplement: Supplementary file 3 — Source Data Fig. 2 [file 44321_2024_53_MOESM3_ESM.zip › Figure 2/2A_B_C_D/Numerical data A_B_C_D.xlsx]

## Sheet: Feuil1
Figure 2A ERG 3 month post inject single vectors
		Groups	Untreated					IRBP-GRK1-GFP										IRBP-GRK1-HL							IRBP-GRK1-HS
			animals					animals										animals							animals
		stimulus	A1	A2	A3	A4		B1	B2	B3	B4	B5	B6	B7	B8	B9		C1	C2	C3	C4	C5	C6		D1	D2	D3	D4	D5	D6	D7
		0.0001	0	0	0	0		0	0	0	0	0	0	0	0	0		0	0	0	0	0	0		0	0	0	0	0	0	0
		0.001	0	0	0	0		0	60.19	0	43.47	0	0	0	0	22.77		0	62.29	0	0	0	22.24		48.38	0	0	0	0	0	0
		0.01	47.6	0	0	72.88		0	58.91	50.64	48.92	0	0	0	0	62.39		0	63.13	57.64	0	0	52.14		42.45	0	0	50.41	0	0	58.88
		0.03	46.88	18.35	0	64.31		24.56	50.16	80.1	49.12	0	68.64	64.11	0	97.52		33.19	58.1	90.29	67.53	0	82.87		36.51	0	75	72.97	30.34	0	60.23
		0.1	58.8	42.91	67.28	71.1		20.58	57.72	51.03	66.72	0	51.39	82.8	0	86.83		27.92	61.18	62.04	78.39	0	72.7		55.25	0	55.69	75.98	55.41	64.43	63.16
		0.3	92.72	59.06	27.24	73.33		23.56	23.36	120.4	21.35	30.12	49.55	35.1	0	106.1		42.3	20.86	124	37.64	0	96.84		17.49	47.35	53	87.63	66.33	25.33	58.52
		1	48.59	59.17	37.79	84.16		72.59	64.6	107.6	57.71	92.73	73.95	83	55.64	79.53		80.11	71.33	113.3	101.5	61.53	58.05		55.39	105.2	78.09	65.9	68.96	20.72	62.04
		3	87.25	46.33	84.84	79.1		43.17	71.87	94.31	51.2	35.48	59.36	60.68	63.3	99.93		56.13	85.05	77.37	86.4	84.36	85.89		51.13	43.89	53.59	100.8	55.98	75.14	77.56
		10	86.22	57.25	61.51	111.1		49.83	51.62	127.8	54.74	31.36	45.47	46.19	19.4	102.5		63.03	59.49	126.5	57.47	39.95	89.74		49.36	46.07	51.98	112.8	69.13	55.1	106.7
		30	107.4	46.27	64.1	95.87		36.62	83.44	88.55	53.43	0	54.62	46.41	43.15	81.85		42.22	75.76	72.06	59.78	55.09	84.71		56.41	0	51.49	106.9	62.84	65.31	88.33
Figure 2B ERG 1 month post injection
		IRBP-GRK1-HL +IRBP-GRK1-HS 10e10
	GFP group		animals
		stimulation	A1	A2	A3	A4	A5	A6	A7	A8	A9	A10	A11	A12	13	A14	A15	A16	A17	A18
		0.01	20	26.72	49.18	88.97	52.9	33.36	129.8	129.3	102.8	20	43	20	33.71	162	20	68	127	56
		0.03	53.55	33	11.39	119.8	54.42	46.02	184	166.9	122	98	83	20	157.2	144	42	108	54	61
		0.1	39.41	60.97	51.02	116.2	54.06	38.16	183	167.7	124.4	98	80	126.5	129	134	53	113	110	100
		0.3	46.59	67.35	44.94	105.2	63.32	49.23	165	207	71.25	121	92	155.1	182	205	81	140	112	122
		1	62.87	64.01	45.65	141.7	76.82	135.8	199	185	121	135	87	162.2	233	206	108	182	116	118
		3	68.51	37	74.56	118.2	146.3	61.53	168	168.7	102	130	114	150.5	200	253	85	195	190	164
		10	58.34	44.88	89.19	99.36	106.6	88.65	203	162.3	137.8	184	109	184.9	197	195	112	247	148	140
		30	75.42	34.54	71.34	154.8	93.03	60.57	173	182	114.5	142	114	172.7	157	201	125	159	120	183
			B1	B2	B3	B4	B5	B6	B7	B8	B9	B10	B11	B12	B13	B14	B15	B16	B17	B18
	HS+HL group	0.01	20	31.08	46.11	89.69	71.9	72	53	110.5	93.85	20	35	20	80.8	133	20	76	116	61
		0.03	32.03	44.18	15.61	131.5	76.09	71.05	87	141.2	92.78	66.1	64	20	182.9	105	42	103	49	29
		0.1	42.72	71.46	41.35	128.6	60.35	73.98	67	155.6	106.2	78	70	97.09	168	81	34	106	105	98
		0.3	43.68	81.73	44.89	118.3	66.98	112.3	54	176	61.32	143	78	117.5	209	153	54	151	105	105
		1	39.23	75.38	39	160.8	76.25	201	97	184	107	196	72	132.7	282	138	65	179	110	93
		3	63.26	46.72	72.18	123.1	162.5	124.9	88	153.5	107	183	94	115.4	253	202	49	183	190	144
		10	53.45	77.51	86.79	115	116.2	152.4	123	148.4	138	225	89	142	228	167	56	238	134	100
		30	66.81	59.74	90.18	156.9	112	111.7	106	170	119.4	168	91	130.9	177	176	58	150	117	145
Figure 2C ERG 2 month post injection
	GFP group
		stimulation	A1	A2	A3	A4	A5	A6	A7	A8	A9	A10	A11	A12	13	A14	A15	A16	A17	A18
		0.01	20	20	42.59	77.9	39.27	33.36	64	41	49	20	71	85	174	99	44	42	41	42
		0.03	20	41.27	64.73	27.2	77.78	46.02	86	108	96	77	84	77	121	124	66	57	15	56
		0.1	50.37	27.62	58.31	68.55	49.04	29.57	103	94	82	98	80	99	173	122	98	43	56	74
		0.3	61.89	28.01	76.56	56.65	112.9	49.23	77	96	103	103	81	124	141	98	97	92	84	53
		1	38.06	18.19	63.04	93	117	120.4	128	118	83	100	65	119	260	118	130	81	60	64
		3	82.01	62.85	87.42	124.3	50.47	61.53	49	60	136	122	67	97	174	112	92	75	71	81
		10	54.26	61.07	108	62.35	80.8	88.65	103	98	110	138	87	127	129	103	115	93	53	126
		30	20	71.5	70.45	54.11	105	60.57	95	118	30	116	66	84	182	117	85	82	73	120
			B1	B2	B3	B4	B5	B6	B7	B8	B9	B10	B11	B12	B13	B14	B15	B16	B17	B18
	HS+HL group	0.01	20	20	36.67	79.08	35.01	72	46	71	60	20	50	62	178	104	25	44	102	44
		0.03	20	54.88	65.28	32.03	52.34	71.05	65	151	114	63	63	79	136	148	23	60	77	72
		0.1	49	44.36	59.4	72.14	36.02	73.98	54	157	96	103	68	110	198	155	33	37	133	83
		0.3	59.6	46.1	68.24	45.35	92.55	112.3	60	188	128	110	56	165	154	160	44	99	172	69
		1	36.42	78.69	54.77	92.39	92.61	180.7	81	193	95	119	48	154	258	180	63	101	165	68
		3	85.27	64.85	70.59	136.6	45.81	124.9	37	114	139	130	63	144	205	197	51	76	155	88
		10	64.52	107.4	120.7	90.32	76.46	152.4	79	165	128	135	67	195	140	202	73	87	137	133
		30	20	110.1	57.81	79.04	106.3	138.3	73	165	61	114	53	158	207	207	42	86	131	122
Figure 2D ERG 3 month post injection																2 way ANOVA comparison for AAV: P=0.0055
	GFP group
		stimulation	A1	A2	A3	A4	A5	A6	A7	A8	A9	A10	A11	A12
		0.01	20	40.7	20	20	49.14	20	20	42.89	18.57	20	20	20
		0.03	25.84	74.36	55.6	20	29.61	20	20	36.92	25.88	20	36.01	74.61
		0.1	55.86	81.98	92.97	20	36.78	63.48	20	55.41	61.62	20	15.62	82.02
		0.3	49.25	66.07	68.1	20	45.8	104.5	20	60.74	52.28	20	36.48	29.45
		1	68.27	65.9	105.5	61.03	48.11	118.4	80.38	54.79	59.42	33.97	70.66	33.7
		3	30.08	83.65	61.15	63.72	25.09	107.9	75.04	66.87	43.57	51.38	90.85	30.34
		10	59.05	94.35	61.09	84.31	23.39	67.05	59.56	47.37	49.35	45.62	63.6	61.86
		30	72.6	47.02	84.45	70.73	58.94	27.09	49.26	67.05	39.92	77.26	74.44	46.14
			B1	B2	B3	B4	B5	B6	B7	B8	B9	B10	B11	B12
	HS+HL group	0.01	20	50.33	20	20	42.32	20	20	57.53	4.8	20	20	20
		0.03	17.49	76.41	54.24	20	39.18	20	20	43.87	22.48	20	48.19	84.59
		0.1	49.79	84.72	84.45	20	20.66	56.35	20	76.41	19.82	20	27.08	89.62
		0.3	31.44	58.27	60.99	20	53.4	94.69	20	95.52	23.24	20	40.47	43.43
		1	76.22	46.15	104.7	73.06	57.98	114.1	66.99	93.67	33.84	31.46	81.14	47.6
		3	56.97	90.05	66.44	58.23	43.97	93.38	38.33	110.4	29.72	63.39	98.46	24.81
		10	71.81	101.6	40.77	81.4	29.49	85.24	65.8	73.53	24.98	47.45	74.3	65.74
		30	100.6	52.67	87.36	78.44	54.95	46.63	55.08	104.5	6.8	86.86	81.53	59.1
																2 way ANOVA comparison for AAV: P=0.546
