# Supplementary material for: Fine-tuning FAM161A gene augmentation therapy to restore retinal function
Source: EMBO Mol Med. 2024 Mar 19;16(4):805–22. doi: 10.1038/s44321-024-00053-x (PMC11018783; doi:10.1038/s44321-024-00053-x)
Supplement: Supplementary file 3 — Source Data Fig. 2 [file 44321_2024_53_MOESM3_ESM.zip › Figure 2/2N/Numerical data 2N.xlsx]

## Sheet: Feuil1
	ONL thickness 3 month post-injection
	Figure 2N
			Vector injected at PN14
			IRBP-GRK1-HL +IRBP-GRK1-HS 10e10
		samples	NT	HS + HL	WT
		#1	12.2325	20.652	47.595
		#2	15.69	29.105	49.5233
		#3	15.722	33.4012	56.715
		#4	13.4333	27.065	69.835
		#5	17.4446	47.8167	51.7025
		#6	16.5487	53.7037
		#7	19.0925	42.0733
		#8	23.728	45.538
		#9	20.5083	48.89
		mean	17.1556	38.6939	55.0742
		sem	1.1163	3.60289	3.99182
