# Supplementary material for: Fine-tuning FAM161A gene augmentation therapy to restore retinal function
Source: EMBO Mol Med. 2024 Mar 19;16(4):805–22. doi: 10.1038/s44321-024-00053-x (PMC11018783; doi:10.1038/s44321-024-00053-x)
Supplement: Supplementary file 4 — Source Data Fig. 3 [file 44321_2024_53_MOESM4_ESM.zip]

Archive with 26 entries (22 files):
- Figure 3/IRBP GRK1 HS + HL/
- Figure 3/IRBP GRK1 HS + HL/Treated region/
- Figure 3/IRBP GRK1 HS + HL/Treated region/Cep290.tif
- Figure 3/IRBP GRK1 HS + HL/Treated region/Fam161a Low mag.tif
- Figure 3/IRBP GRK1 HS + HL/Treated region/Fam161a.tif
- Figure 3/IRBP GRK1 HS + HL/Treated region/IFT81.tif
- Figure 3/IRBP GRK1 HS + HL/Treated region/LCA5.tif
- Figure 3/IRBP GRK1 HS + HL/Treated region/POC5.tif
- Figure 3/IRBP GRK1 HS + HL/Treated region/Rhodopsin.tif
- Figure 3/IRBP GRK1 HS + HL/untreated region/
- Figure 3/IRBP GRK1 HS + HL/untreated region/Cep290.tif
- Figure 3/IRBP GRK1 HS + HL/untreated region/Fam161a low mag.tif
- Figure 3/IRBP GRK1 HS + HL/untreated region/Fam161a.tif
- Figure 3/IRBP GRK1 HS + HL/untreated region/IFT81.tif
- Figure 3/IRBP GRK1 HS + HL/untreated region/Lca5.tif
- Figure 3/IRBP GRK1 HS + HL/untreated region/Poc5.tif
- Figure 3/IRBP GRK1 HS + HL/untreated region/Rhodopsin.tif
- Figure 3/WT/
- Figure 3/WT/Cep290.tif
- Figure 3/WT/Fam161a low mag.tif
- Figure 3/WT/Fam161a.tif
- Figure 3/WT/IFT81.tif
- Figure 3/WT/Lca5.tif
- Figure 3/WT/Poc5.tif
- Figure 3/WT/Rhodopsin.tif
- Figure 3/WT/Thumbs.db
