# Supplementary material for: Fine-tuning FAM161A gene augmentation therapy to restore retinal function
Source: EMBO Mol Med. 2024 Mar 19;16(4):805–22. doi: 10.1038/s44321-024-00053-x (PMC11018783; doi:10.1038/s44321-024-00053-x)
Supplement: Supplementary file 5 — Source Data Fig. 4 [file 44321_2024_53_MOESM5_ESM.zip]

Archive with 23 entries (15 files):
- Figure 4/4A/
- Figure 4/4A/DAPI.tif
- Figure 4/4A/FAM161A.tif
- Figure 4/4B/
- Figure 4/4B/DAPI.tif
- Figure 4/4B/FAM161A.tif
- Figure 4/4C/
- Figure 4/4C/DAPI.tif
- Figure 4/4C/FAM161A.tif
- Figure 4/4D/
- Figure 4/4D/DAPI.tif
- Figure 4/4D/FAM161A.tif
- Figure 4/4E/
- Figure 4/4E/DAPI.tif
- Figure 4/4E/FAM161A.tif
- Figure 4/4F/
- Figure 4/4F/DAPI.tif
- Figure 4/4F/FAM161A.tif
- Figure 4/4G/
- Figure 4/4G/DAPI.tif
- Figure 4/4G/FAM161A.tif
- Figure 4/4H/
- Figure 4/4H/Numerical data 4H.xlsx
