# Supplementary material for: Fine-tuning FAM161A gene augmentation therapy to restore retinal function
Source: EMBO Mol Med. 2024 Mar 19;16(4):805–22. doi: 10.1038/s44321-024-00053-x (PMC11018783; doi:10.1038/s44321-024-00053-x)
Supplement: Supplementary file 5 — Source Data Fig. 4 [file 44321_2024_53_MOESM5_ESM.zip › Figure 4/4H/Numerical data 4H.xlsx]

## Sheet: Feuil1
Figure 4H
			Vector injected at PN14
			FCBR1-F0.4-HL +FCBR1-F0.4-HS 10e10
			GFP	HL	HS	HL+HS
		samples	12.44	53.29	45.89	53.34
		#1	12.22	46.18	45.73	72.74
		#2	17.41	51.42	47.54	52.35
		#3	13.15	54.54	42.48	80.41
		#4	13.69	32.04	38.68	42
		#5	15.04	36.09
		#6	20.74	41
		#7	31.03
		#8	13.96
		#9	28.02
		#10	19.26
		#11	21.28
		#12	20.94
		#13	20.81
		#14	31.19
		#15	15.72
		mean	19.1812	44.9371	44.064	60.168
		sem	1.5749	2.10592	0.813953	3.66172
