# Supplementary material for: Fine-tuning FAM161A gene augmentation therapy to restore retinal function
Source: EMBO Mol Med. 2024 Mar 19;16(4):805–22. doi: 10.1038/s44321-024-00053-x (PMC11018783; doi:10.1038/s44321-024-00053-x)
Supplement: Supplementary file 6 — Source Data Fig. 5 [file 44321_2024_53_MOESM6_ESM.zip]

Archive with 44 entries (38 files):
- Figure 5/A/
- Figure 5/A/cep290.tif
- Figure 5/A/Fam161a low mag.tif
- Figure 5/A/Fam161a.tif
- Figure 5/A/IFT81.tif
- Figure 5/A/lca5.tif
- Figure 5/A/POC5.tif
- Figure 5/A/Rhodopsin.tif
- Figure 5/A/Thumbs.db
- Figure 5/B/
- Figure 5/B/Cep290.tif
- Figure 5/B/Fam161a low mag.tif
- Figure 5/B/Fam161a.tif
- Figure 5/B/Ift81.tif
- Figure 5/B/Lca5.tif
- Figure 5/B/Poc5.tif
- Figure 5/B/Rhodopsin.tif
- Figure 5/C/
- Figure 5/C/CEP290.tif
- Figure 5/C/Fam161a low mag.tif
- Figure 5/C/Fam161a.tif
- Figure 5/C/IFT81.tif
- Figure 5/C/Lca5.tif
- Figure 5/C/POC5.tif
- Figure 5/C/Rhodopsin.tif
- Figure 5/D/
- Figure 5/D/CEP290.tif
- Figure 5/D/FAM161A low mag.tif
- Figure 5/D/Fam161a.tif
- Figure 5/D/IFT81.tif
- Figure 5/D/LCA5.tif
- Figure 5/D/POC5.tif
- Figure 5/D/Rhodopsin.tif
- Figure 5/E/
- Figure 5/E/CEP290.tif
- Figure 5/E/Fam161a low mag.tif
- Figure 5/E/Fam161a.tif
- Figure 5/E/IFT81.tif
- Figure 5/E/LCA5.tif
- Figure 5/E/POC5.tif
- Figure 5/E/Rhodopsin.tif
- Figure 5/E/Thumbs.db
- Figure 5/F/
- Figure 5/F/quantif CClength.xlsx
