# Supplementary material for: Fine-tuning FAM161A gene augmentation therapy to restore retinal function
Source: EMBO Mol Med. 2024 Mar 19;16(4):805–22. doi: 10.1038/s44321-024-00053-x (PMC11018783; doi:10.1038/s44321-024-00053-x)
Supplement: Supplementary file 6 — Source Data Fig. 5 [file 44321_2024_53_MOESM6_ESM.zip › Figure 5/F/quantif CClength.xlsx]

## Sheet: Feuil1
Quantification CC length with FAM161A and POC5 staining
2407 HL - FAM161A				2407 - POC5
	CC length	CC length corrected by EF			CC length	CC length corrected by EF
s7-1	6.914	1646.19		s7-1	6.368	1516.19
s7-2	7.926	1887.14		s7-1-2(1)	6.602	1571.9
s7-3	8.453	2012.62		s7-1-2-(2)	6.76	1609.52
s7-4	7.644	1820		s7-1-2-3	7.471	1778.81
S8-1	11.283	2686.43		s7-1-2-5(1)	8.154	1941.43
S8-2	10.158	2418.57		s7-1-2-5(2)	5.957	1418.33
S8-3	9.929	2364.05		s7-1-2-6	5.181	1233.57
S8-4	6.988	1663.81		s7-1-5	8.198	1951.9
S8-5	7.862	1871.9		s7-1-42	6.704	1596.19
S8-6	7.549	1797.38		s8-1	7.16	1704.76
S8-7	7.288	1735.24		s8-1-2	7.687	1830.24
S8-9	9.186	2187.14		s8-1-5	8.534	2031.9
s10-1	9.223	2195.95		s8-1-5-13	10.604	2524.76
s10-1-1	6.355	1513.1		s8-1-6	7.131	1697.86
s10-1-2	6.083	1448.33		s8-1-6-12	8.414	2003.33
s10-1-4	6.677	1589.76		s8-1-7	6.464	1539.05
s10-1-5	7.058	1680.48		s8-1-7-8	6.461	1538.33
s10-1-6	5.753	1369.76		s8-1-8	5.792	1379.05
s10-1-9-1	7.292	1736.19		s8-1-8-2	7.852	1869.52
s10-1-9-2	8.203	1953.1		s8-1-50	5.936	1413.33
s10-11	6.459	1537.86		s9	7.366	1753.81
s10-110	7.677	1827.86		s9-2-9	6.527	1554.05
s11-1	5.673	1350.71		s9-3	6.007	1430.24
24	6.63	1578.57		s9-3-4	9.463	2253.1
				s9-3-8	6.367	1515.95
				s9-4	7.778	1851.9
				s9-4-8	6.718	1599.52
				s9-5	5.105	1215.48
2395 HS + HL- Fam161a				2395- POC5
	CC length	CC length corrected by EF			CC length	CC length corrected by EF
s11-1	7.379	1756.9		s7-1	7.315	1741.67
s11-2	6.033	1436.43		s7-2	8.507	2025.48
s11-3	5.585	1329.76		s7-3	8.265	1967.86
s11-4	6.137	1461.19		s7-11	9.463	2253.1
s11-5	5.691	1355		s7-11-1-10	7.026	1672.86
s11-6	5.974	1422.38		s9-1	6.589	1568.81
s11-8	8.659	2061.67		s9-2	6.152	1464.76
s11-9	5.221	1243.1		s9-3	7.349	1749.76
s12-1	7.863	1872.14		s9-4	6.553	1560.24
s12-2	5.857	1394.52		s9-5	6.051	1440.71
s12-4	6.383	1519.76		s9-6	6.85	1630.95
s12-5	7.328	1744.76		s10-1	6.503	1548.33
s12-7	5.623	1338.81		s10-2	6.312	1502.86
s12-9	6.392	1521.9		s10-3	5.281	1257.38
s12-15	5.508	1311.43		s10-4	7.051	1678.81
s13-1	5.418	1290		s10-5	5.527	1315.95
s13-2	5.166	1230		s10-6	5.635	1341.67
s13-3	7.007	1668.33		s10-8	6.59	1569.05
s13-4	7.497	1785		s10-2-8	7.127	1696.9
s13-5	5.574	1327.14		s10-2-10	5.989	1425.95
s13-6	7.238	1723.33		s10-2-13	8.135	1936.9
s13-7	6.362	1514.76		s10-2-14	6.724	1600.95
s13-8	6.748	1606.67		s10-2-16	7.409	1764.05
s13-10	5.846	1391.9		s10-2-16	6.8	1619.05
s13-11	5.439	1295
s13-12	6.533	1555.48
s13-111	6.389	1521.19
2428 HS- Fam161a				2428- POC5
	CC length	CC length corrected by EF			CC length	CC length corrected by EF
s10-1	4.444	1058.1		s1-2	4.804	1143.81
s11-1	20.55	4892.86		s1-3	4.097	975.476
s12-1	7.568	1801.9		s1-4	6.396	1522.86
s12-2	4.021	957.381		s2-1	3.602	857.619
s12-3	4.853	1155.48		s3-1	6.964	1658.1
s13-1	18.364	4372.38		s3-2	4.759	1133.1
s13-2	3.25	773.81		s3-3	4.033	960.238
s14-1	5.707	1358.81		s3-4	4.073	969.762
s14-2	3.418	813.81		s3-5	5.487	1306.43
s14-3	5.031	1197.86		s4-1	4.792	1140.95
s15-1	5.404	1286.67		s4-2	3.546	844.286
s15-2	9.428	2244.76		s4-3	3.454	822.381
s15-3	3.511	835.952		s4-4	4.898	1166.19
s15-4	5.051	1202.62		s4-5	4.303	1024.52
s15-5	7.447	1773.1		s4-6	5.148	1225.71
s15-6	5.394	1284.29		s4-7	5.439	1295
s16-1	8.83	2102.38
s16-2	6.667	1587.38
s16-3	5.032	1198.1
s16-4	6.83	1626.19
s16-5	8.439	2009.29
IRBP GRK1 slide 1145 - FAM161A				IRBP GRK1 slide 1145 - POC5
	CC length	CC length corrected by EF			CC length	CC length corrected by EF
Serie 1-1	28.672	6826.67		Serie 1-1	19.584	4662.86
Serie 1-2	16.736	3984.76		Serie 1-2	17.614	4193.81
Serie 1-3	15.51	3692.86		Serie 1-3	21.235	5055.95
Serie 1-4	13.237	3151.67		Serie 1-4	15.153	3607.86
Serie 1-5	15.199	3618.81		Serie 2-1	11.902	2833.81
Serie 1-6	21.672	5160		Serie 2-2	10.93	2602.38
Serie 1-8	19.14	4557.14		Serie 2-3	18.226	4339.52
Serie 2-1	21.796	5189.52		Serie 2-4	9.087	2163.57
Serie 2-2	22.023	5243.57		Serie 2-5	11.83	2816.67
Serie 2-3	15.429	3673.57		Serie 2-6	21.845	5201.19
Serie 2-4	19.08	4542.86		Serie 2-8	14.952	3560
Serie 2-5	24.281	5781.19		Serie 2-9	18.007	4287.38
Serie 2-7	16.026	3815.71		Serie 2-12	10.582	2519.52
Serie 3-1	15.088	3592.38		Serie 3-1	19.577	4661.19
Serie 3-2	20.417	4861.19		Serie 4-1	18.398	4380.48
Serie 3-3	12.861	3062.14		Serie 4-2	14.492	3450.48
Serie 3-4	27.409	6525.95		Serie 4-3	20.3	4833.33
Serie 3-5	11.667	2777.86		Serie 4-4	23.938	5699.52
Serie 3-6	16.136	3841.9		Serie 4-5	15.935	3794.05
Serie 3-7	21.995	5236.9		Serie 4-6	15.39	3664.29
Serie 3-8	18.686	4449.05		Serie 4-7	8.128	1935.24
Serie 3-9	13.571	3231.19		Serie 4-8	17.237	4104.05
				Serie 4-9	15.157	3608.81
				Serie 4-10	16.37	3897.62
				Serie 4-11	22.179	5280.71
				Serie 4-12	17.585	4186.9
				Serie 4-13	14.198	3380.48
