# Supplementary material for: Fine-tuning FAM161A gene augmentation therapy to restore retinal function
Source: EMBO Mol Med. 2024 Mar 19;16(4):805–22. doi: 10.1038/s44321-024-00053-x (PMC11018783; doi:10.1038/s44321-024-00053-x)
Supplement: Supplementary file 7 — Source Data Fig. 6 [file 44321_2024_53_MOESM7_ESM.zip]

Archive with 6 entries (3 files):
- Figure 6/6A/
- Figure 6/6A/Numerical data 6A.xlsx
- Figure 6/6B/
- Figure 6/6B/Numercialdata 6B.xlsx
- Figure 6/6C/
- Figure 6/6C/Numerical data 6C.xlsx
