# Supplementary material for: Fine-tuning FAM161A gene augmentation therapy to restore retinal function
Source: EMBO Mol Med. 2024 Mar 19;16(4):805–22. doi: 10.1038/s44321-024-00053-x (PMC11018783; doi:10.1038/s44321-024-00053-x)
Supplement: Supplementary file 7 — Source Data Fig. 6 [file 44321_2024_53_MOESM7_ESM.zip › Figure 6/6A/Numerical data 6A.xlsx]

## Sheet: Feuil1
Figure 6A																	FCBR1-F0.4-HL +
		retina	FCBR1-F0.4-HL						FCBR1-F0.4-GFP								FCBR1-F0.4-HS
		coordinate	retina thickness						retina thickness								retina thickness
		1600	15		28	8	11		5		32	14	29	5	14			24	9		22
		1500	13		28	14	15		8		23	18	25	9	14			24	9		23
		1400	13		31	12	18		6		27	18	24	10	13			24	9	13	25
		1300	10		29	7	26		12		31	17	18	9	12		24	32	14	6	24
		1200	16		29	8	20		11	22	31	17	6	10	16		29	27	12	14	26
		1100	29	11	31	13	25		9	22	33	18	12	10	18		17	32	10	11	24
		1000	26	9	29	6	18		8	14	25	16	18	13	18		18	29	16	8	38
		900	22	15	30	9	18		12	22	30	14	31	9	11		18	28	22	9	47
		800	26	15	36	10	15		11	14	39	16	30	10	14		30	27	18	11	32
		700	24	22	32	9	29		11	19	42	17	26	10	14		35	30	23	12	39
		600	9	27	31	9	20		8	17	36	27	31	10	8		33	32	26	10	46
		500	14	19	29	16	22		10	23	30	23	23	10	12		53	28		18	46
		400	12	23	21	12	21		12	22	30	24	22	12	12		47		41	23	44
		300	20	21	31	17	22		8	26	20	25	21	11	10		44		54	34	37
		200		28	34	17	20		14	28	18	28	26	14	18		42		40	35	51
		100		31	30	20	15		16	20	30	23	30	9	19		37	32	30		53
	Ooptic nerve	0	0	0	0	0	0		0	0	0	0	0	0	0		0	0	0	0	0
		100		25	30	31	17		18	22	22	31	21	13	9		38	29	39		72
		200		36	32	40	18		22	27	21	26	21	11	14		35	28	63	45	80
		300	32	37	32	48	19		10	22	27	25	6	12	12		53	26	72	52	66
		400	45	27	28	51	18		11	25	19	25	15	14	13		34	32	41	51	64
		500	41	37	21	45	18		9	19	13	16	23	11	11		23	22	39	43	42
		600	37	18	23	45	17		7	14	17	14	17	13	16		23	20	41	37	41
		700	29	10	20	41	17		9	13	20	8	16	9	11		19	20	35	31	31
		800	30	21	23	26	15		10	16	25	7	18	10	13		22	23	31	43	33
		900	24	30	17	18	16		7	16	25	10	17	6	13		26	21	33	42	29
		1000	26	21	14	25	26		9	17	24	9	11	7	17		33	31	24	49	33
		1100	23	21	18	22	33		9	16	24	11	12	3	16		39	34	21	48	42
		1200	24	29	18	19	54		9	15	23	15	8	4	13		26	29	17	40	35
		1300	23	48	21	18	28		8	15	20	13	5	3	11		32	38	21	40	38
		1400	20	28	19	17	18		8	12	11	16		5	13		14	38	22	42	35
		1500	22	24	13	12	20		9	9	9	12			9		17	32	29	39	30
		1600	17	28	14	8	21		5		6	11			9		11	42	21	34	26
