# Supplementary material for: Fine-tuning FAM161A gene augmentation therapy to restore retinal function
Source: EMBO Mol Med. 2024 Mar 19;16(4):805–22. doi: 10.1038/s44321-024-00053-x (PMC11018783; doi:10.1038/s44321-024-00053-x)
Supplement: Supplementary file 7 — Source Data Fig. 6 [file 44321_2024_53_MOESM7_ESM.zip › Figure 6/6B/Numercialdata 6B.xlsx]

## Sheet: Feuil1
Figure 6B
		nb CC/ 200 mm
	Group	0								25-40												45-60																										65-80
ONL thickness	FCBR1-F0.4-HL									28.79	29.19	30.28	29.42	27.12	28.76	23.69	26.52	23.35	23.08	23.31	23.25	23.65	26.88	26.72	25.75	38.81	38.18	43.92	40.3	31.64	30.45	27.14	29.74															35.95	42.36
	FCBR1-F0.4-HS									19.09	21.3	18.02	19.47	35.24	26.79	25.92	29.32	31.61	25.11	29.48	28.73	34.18	36.07	36.5	35.58	35.36	35.56	39.59	36.84	34.61	34.52	36.52	35.22															38.85	43.15
	FCBR1-F0.4-HS+FCBR1-F0.4-HL									18.8	21.17	18.56	19.51									53.42	56.98	56.27	55.56	41.33	34.78	34.9	37	38.51	40.61	34.31	37.81	26.93	24.58	26.93	24.58	23.79	25.1	16.26	20.65	20.65	19.19	17.04	14.03	13.65	14.91	33.63	34.33
	KO	17.55	18.72	20.68	18.98	17.04	14.03	13.65	14.91
	WT
[truncated: 43 more columns]
