# Supplementary material for: Fine-tuning FAM161A gene augmentation therapy to restore retinal function
Source: EMBO Mol Med. 2024 Mar 19;16(4):805–22. doi: 10.1038/s44321-024-00053-x (PMC11018783; doi:10.1038/s44321-024-00053-x)
Supplement: Supplementary file 7 — Source Data Fig. 6 [file 44321_2024_53_MOESM7_ESM.zip › Figure 6/6C/Numerical data 6C.xlsx]

## Sheet: Feuil1
Figure 6C	same data as Figure 6B analysed for correlation
	ONL thickness
CC/200mm	FCBR1-F0.4-HL												FCBR1-F0.4-HS												FCBR1-F0.4-HS+HL
0
25-40	28.79	29.19	30.28	29.42	27.12	28.76	23.69	26.52	23.35	23.08	23.31	23.25	19.09	21.3	18.02	19.47	35.24	26.79	25.92	29.32	31.61	25.11	29.48	28.73	18.8	21.17	18.56	19.51
45-60	23.65	26.88	26.72	25.75	38.81	38.18	43.92	40.3	31.64	30.45	27.14	29.74	34.18	36.07	36.5	35.58	35.36	35.56	39.59	36.84	34.61	34.52	36.52	35.22	53.42	56.98	56.27	55.56	41.33	34.78	34.9	37	38.51	40.61	34.31	37.81	26.93	24.58	23.79	25.1	16.26	20.65	20.65	19.19	17.04	14.03	13.65	14.91
65-80	35.95	42.36	48.05	42.12	34.82	33.74	34.38	34.31	25.2	27.35	23.58	25.38	38.85	43.15	41.04	41.01	36.44	37.88	31.46	35.26					33.63	34.33	36.46	34.81	38.72	44.79	52.08	45.2	46.36	43.44	41.96	43.92	50.84	54	48.02	50.95	51.95	47.79	41.47	47.07	56.58	54.39	47.56	52.84	42.64
80-100																															65.54	58.32	52.9	58.92	48.98	54.89	48.51	50.79	48.76	43.58	48.75	47.03	41.3	41.83	46.98	43.37
[truncated: 3 more columns]
