# Supplementary material for: Fine-tuning FAM161A gene augmentation therapy to restore retinal function
Source: EMBO Mol Med. 2024 Mar 19;16(4):805–22. doi: 10.1038/s44321-024-00053-x (PMC11018783; doi:10.1038/s44321-024-00053-x)
Supplement: Supplementary file 8 — Source Data Fig. 7 [file 44321_2024_53_MOESM8_ESM.zip]

Archive with 8 entries (4 files):
- Figure 7/7A_B_C/
- Figure 7/7A_B_C/Numerical data 7A_B_C.xlsx
- Figure 7/7E/
- Figure 7/7E/Numerical data 7E.xlsx
- Figure 7/7F/
- Figure 7/7F/Numerical data 7F.xlsx
- Figure 7/7G/
- Figure 7/7G/Numerical dat 7G.xlsx
