# Supplementary material for: Fine-tuning FAM161A gene augmentation therapy to restore retinal function
Source: EMBO Mol Med. 2024 Mar 19;16(4):805–22. doi: 10.1038/s44321-024-00053-x (PMC11018783; doi:10.1038/s44321-024-00053-x)
Supplement: Supplementary file 8 — Source Data Fig. 7 [file 44321_2024_53_MOESM8_ESM.zip › Figure 7/7A_B_C/Numerical data 7A_B_C.xlsx]

## Sheet: Feuil1
Injection with AAV8-FCBR1-F0.4-HS or HL or HS+HL at PN14 and ERG recorded at 3 month post-injection
SCOTOPIC
b-waves
Figure 7A			FCBR1-F0.4-HS						Fellow eyes	FCBR1-F0.4-GFP
		stimulus	C1	C2	C3	C4	C5		stimulus	A1	A2	A3	A4	A5
		0.0001	30.37	9.293	22.84	15.69	3.682		0.0001	25.29	22.98	7.42	35.11	4.168
		0.001	20.66	1.176	8.115	0.514	27.45		0.001	21.31	21.87	3.294	19.81	23.6
		0.01	29.83	-5.312	25.7	22.03	53.52		0.01	49.59	29.25	1.991	25	54.19
		0.03	57.76	-16.24	35.88	73.45	70.96		0.03	62.83	32.87	35.82	47.64	65.41
		0.1	46.33	-9.277	32.73	70.61	75.08		0.1	78.76	83.11	40.69	39.5	72.12
		0.3	52.12	7.291	10.06	80.08	76.01		0.3	35.1	50.53	42.66	45.87	67.59
		1	54.92	-19.15	54.38	102.5	78.22		1	51.82	124.5	30.42	42.34	80.07
		3	69.71	3.824	56.76	52.7	98.27		3	138	91.67	22.88	58.92	99.37
		10	35.8	-24.41	37.65	87.29	111.2		10	70.14	66.92	48.49	26.71	104.3
		30	61.63	-16.48	50.13	30.11	89.07		30	79.23	70.61	49.25	53.05	73.72
Figure 7B			FCBR1-F0.4-HL						Fellow eyes	FCBR1-F0.4-GFP
		stimulus	B1	B2	B3	B4	B5		stimulus	A1	A2	A3	A4	A5
		0.0001	15.52	5.987	3.312	18.85	24.47		0.0001	22.73	7.065	6.281	23.06	25.11
		0.001	18.99	33.02	55.22	12.2	25.45		0.001	6.763	15.88	51.38	11.52	23.3
		0.01	59.21	71.44	63.07	59.85	81.94		0.01	46.53	69.77	49.05	38.59	74.64
		0.03	57.2	87.45	79.38	45.4	37.92		0.03	53.51	59.67	63.3	31.71	37.41
		0.1	64.36	89.23	32.69	73.3	85.48		0.1	34.31	61.9	5.541	43.63	60.71
		0.3	72.65	91.93	93.8	84.27	91.93		0.3	54.78	81.12	72.96	43.45	73
		1	97.48	95.84	78.9	70.16	97.07		1	72.99	78.09	59.49	14.99	65.35
		3	61.26	118.9	86.69	56.83	92.14		3	43.3	86.35	54.81	30	60.23
		10	92.03	93.59	92.25	55.76	103.7		10	53.98	69.96	66.92	2.52	67.28
		30	44.95	133.6	43.37	69.91	69.98		30	34.67	90.82	31.07	27.17	50.19
Figure 7C			FCBR1-F0.4-HL +
			FCBR1-F0.4-HS						Fellow eyes	FCBR1-F0.4-GFP
		stimulus	D1	D2	D3	D4	D5		stimulus	A1	A2	A3	A4	A5
		0.0001	50.37	15.97	20.82	31.72	20.38		0.0001	23.79	1.656	28.5	32.19	20.19
		0.001	110	63.31	7.792	24.48	74.83		0.001	26.34	10.91	1.625	6.291	67.51
		0.01	185.2	167.5	78.58	132.3	56.2		0.01	48.97	71.56	43.4	94.23	44.33
		0.03	219.6	229.5	73.9	133.3	65.66		0.03	74.26	132.3	26.78	103.7	61.95
		0.1	243.8	252.5	84.85	215.8	61		0.1	95.64	141.4	47.7	178	45.54
		0.3	274.8	311.3	143.6	198.6	46.88		0.3	73.64	193.3	92.99	140.5	30.06
		1	300.6	357.2	173	233.7	58.8		1	85.78	213.4	107.9	188.7	38.21
		3	325	335.9	94.45	258.3	58.98		3	95.59	135	59.4	206.7	44.19
		10	360.2	326.5	191.6	332.1	62.24		10	119.8	123.9	122.3	190.2	44.56
		30	340.4	267.1	188.5	287.5	58.18		30	141.9	96.63	104.3	148.3	44.25
