# Supplementary material for: Fine-tuning FAM161A gene augmentation therapy to restore retinal function
Source: EMBO Mol Med. 2024 Mar 19;16(4):805–22. doi: 10.1038/s44321-024-00053-x (PMC11018783; doi:10.1038/s44321-024-00053-x)
Supplement: Supplementary file 8 — Source Data Fig. 7 [file 44321_2024_53_MOESM8_ESM.zip › Figure 7/7E/Numerical data 7E.xlsx]

## Sheet: Feuil1
Injection with AAV8-FCBR1-F0.4-HS+AAV8-FCBR1-F0.4-HSHL at PN14 and ERG recorded at 3 month post-injection
				FCBR1-F0.4-GFP
SCOTOPIC		SCOTOPIC	stimulus	A1	A2	A3	A4	A5
b-waves		a-waves	0.0001	-8.176	14.49	7.354	-22.34	-4.303
			0.001	12.97	2.592	7.279	19.3	-30.57
			0.01	-19.44	-3.681	-10.38	-6.375	-12.37
			0.03	-10.58	4.583	-12.16	-6.675	-6.234
			0.1	-9.032	-27.82	-21.29	-0.802	-7.547
			0.3	0.482	-26.2	-16.63	-3.693	-9.496
			1	-14.8	-41.49	2.58	-32.28	3.767
			3	-23.9	-41.62	-21.34	-24.64	-1.697
			10	-21.89	-31.15	-20.37	-8.847	-10.32
			30	-16.6	-54.2	-15.84	-37.33	5.807
				FCBR1-F0.4-HL +
				FCBR1-F0.4-HS
			0.0001	-12.99	20.41	8.054	-21.78	-3.004
			0.001	6.179	7.092	9.491	20.79	-37.76
			0.01	-36.52	-10.25	-12.24	-7.445	-15.83
			0.03	-39.57	-7.406	-10.82	-3.815	-9.005
			0.1	-52.77	-42.72	-26.37	-12.73	-13.35
			0.3	-75.79	-77.04	-32.72	-32.77	-12.18
			1	-86.56	-86.58	-22.33	-58.84	-3.116
			3	-87.97	-64.52	-33.64	-58.46	-4.881
			10	-98.47	-89.7	-44.4	-57.2	-5.482
			30	-105.8	-79.53	-35.86	-81.98	6.42
