# Supplementary material for: Fine-tuning FAM161A gene augmentation therapy to restore retinal function
Source: EMBO Mol Med. 2024 Mar 19;16(4):805–22. doi: 10.1038/s44321-024-00053-x (PMC11018783; doi:10.1038/s44321-024-00053-x)
Supplement: Supplementary file 8 — Source Data Fig. 7 [file 44321_2024_53_MOESM8_ESM.zip › Figure 7/7F/Numerical data 7F.xlsx]

## Sheet: Feuil1
Injection with AAV8-FCBR1-F0.4-HS plus AAV8-FCBR1-F0.4-HL at PN14 and photopic ERG recorded at 3 month post-injection
			FCBR1-F0.4-GFP
PHOTOPIC		Stimulus	A1	A2	A3	A4	A5
b-waves		0.0001	8.611	18.26	25.83	8.673	7.607
		0.001	0.295	11.39	8.917	21.64	19.67
		0.01	5.716	7.559	15.99	0.011	18.16
		0.03	30.58	26.48	26.67	4.11	1.425
		0.1	21.99	0.273	24.61	11.57	3.757
		0.3	7.226	75.95	83.03	29.24	36.05
		1	52.71	76.85	77.07	73.7	20.49
		3	67.19	58.01	54.22	85.38	36.81
			FCBR1-F0.4-HL +
			FCBR1-F0.4-HS
		Stimulus	B1	B2	B3	B4	B5
		0.0001	5.87	19.14	29.49	3.079	11.21
		0.001	2.316	14.78	7.312	18.71	17.99
		0.01	11.13	4.521	12.63	5.169	17.07
		0.03	25.61	17.88	26.12	3.81	3.137
		0.1	35.61	10.17	15.05	4.217	0.344
		0.3	44.91	95.25	88.58	48.66	40.14
		1	99.52	124.9	90.2	72.23	16.03
		3	95.51	81.07	86.02	91.73	38.59
