# Supplementary material for: Fine-tuning FAM161A gene augmentation therapy to restore retinal function
Source: EMBO Mol Med. 2024 Mar 19;16(4):805–22. doi: 10.1038/s44321-024-00053-x (PMC11018783; doi:10.1038/s44321-024-00053-x)
Supplement: Supplementary file 8 — Source Data Fig. 7 [file 44321_2024_53_MOESM8_ESM.zip › Figure 7/7G/Numerical dat 7G.xlsx]

## Sheet: Feuil1
Injection with AAV8-FCBR1-F0.4-HS plus AAV8-FCBR1-F0.4-HL at PN14 and photopic ERG recorded at 3 month post-injection
			FCBR1-F0.4-GFP
PHOTOPIC		Stimulus	A1	A2	A3	A4	A5
a-waves		0.0001	4.345	-1.105	-0.897	23.21	-3.29
		0.001	-6.842	1.928	-22.41	-1.906	9.569
		0.01	-17.52	-9.283	-8.393	-0.273	-21.13
		0.03	1.695	-27.36	3.373	-3.218	-10.63
		0.1	20.54	-19.25	3.488	-23.06	5.856
		0.3	3.347	13.96	-11.65	-7.372	-15.88
		1	-4.945	-1.713	-5.713	-1.375	-7.189
		3	-6.902	-13.23	-1.951	-6.369	1.392
			FCBR1-F0.4-HL +
			FCBR1-F0.4-HS
		Stimulus	B1	B2	B3	B4	B5
		0.0001	1.725	-6.01	-2.516	27.35	-7.502
		0.001	-6.984	-4.627	-22.73	-1.399	10.41
		0.01	-20.13	1.729	-5.436	3.061	-18.88
		0.03	2.96	-39.11	4.868	4.286	-11.26
		0.1	8.119	-3.342	7.891	-15.68	4.327
		0.3	-6.12	1.515	-16.06	-12.41	-18.39
		1	-12.1	-14.94	-0.014	4.665	-5.118
		3	-11.85	-18.9	-8.864	-5.434	-3.689
