# Supplementary material for: Fine-tuning FAM161A gene augmentation therapy to restore retinal function
Source: EMBO Mol Med. 2024 Mar 19;16(4):805–22. doi: 10.1038/s44321-024-00053-x (PMC11018783; doi:10.1038/s44321-024-00053-x)
Supplement: Supplementary file 9 — Appendix Source Data [file 44321_2024_53_MOESM9_ESM.zip]

Archive with 26 entries (22 files):
- Appendix/S2/
- Appendix/S2/10e10_DAPI.tif
- Appendix/S2/10e10_FAM161A.tif
- Appendix/S2/10e9_DAPI.tif
- Appendix/S2/10e9_FAM161A.tif
- Appendix/S2/1e8_DAPI.tif
- Appendix/S2/1e8_FAM161A.tif
- Appendix/S3/
- Appendix/S3/HL_DAPI.tif
- Appendix/S3/HL_FAM161A.tif
- Appendix/S3/HL+HS_DAPI.tif
- Appendix/S3/HL+HS_FAM161A.tif
- Appendix/S3/HS_DAPI.tif
- Appendix/S3/HS_FAM161A.tif
- Appendix/S4/
- Appendix/S4/HL fam161a tubulin.tif
- Appendix/S4/HS + HL fam161a tubulin.tif
- Appendix/S4/HS fam161a tubulin.tif
- Appendix/S4/IRBP fam161a tubulin.tif
- Appendix/S5/
- Appendix/S5/HL fam161a opsin 488 tubulin low mag.tif
- Appendix/S5/HL fam161a opsin 488 tubulin.tif
- Appendix/S5/HS + HL Fam161a opsin 488 tubulin low mag.tif
- Appendix/S5/HS + HL Fam161a opsin 488 tubulin.tif
- Appendix/S5/HS fam161a opsin 488 tubulin low mag.tif
- Appendix/S5/HS fam161a opsin 488 tubulin.tif
